# Supplementary material for: Implementation and Effectiveness of Novel Therapeutic Substances for Advanced Malignant Melanoma in Saxony, Germany, 2010–2020—Cohort Study Based on Administrative Data
Source: Cancers (Basel). 2021 Dec 7;13(24):6150. doi: 10.3390/cancers13246150 (PMC8699477; doi:10.3390/cancers13246150)
Supplement: Supplementary file 1 [file cancers-13-06150-s001.zip]

Archive with 1 entries (1 files):
- cancers-1484518-supplementary.pdf
